# Supplementary material for: Trends in Prevalence of Hypertension in Brazil: A Systematic Review with Meta-Analysis
Source: PLoS One. 2012 Oct 31;7(10):e48255. doi: 10.1371/journal.pone.0048255 (PMC3485225; doi:10.1371/journal.pone.0048255)
Supplement: Table S2 — Spreadsheet for extraction of data of studies selected for the systematic review. The spreadsheet may be useful to those who are going to conduct a systematic review. (XLS) [file pone.0048255.s002.xls]

## Sheet: Plan1
Study #	Authors	Year of publication	Title of the paper	Reference	Source	Elegibility criteria	Design	First year of data colection	Final year of data colection	City/Locality	State	Sampling	Sex (M, F, Both)	Age criterion for study entry	Rural or Urban population	Sample size calculation	Margin of error	Expected prevalence	Subjects contact methods	Devices for BP measurement	1st measurement discarted?	Definition criteria for hypertension	Other variables measured?	Ethnicity	Schooling years	Income	Diet	Physical activity	Smoking status	Alcohol consumption	Metabolic syndrome	BMI	Diabetes or glucose	Cholesterol or dyslipidemia	Central obesity	Other clinical conditions	Potentially biased?	Selection bias	Measurement bias	Analisys bias	Handling of missing data	Analysis corrected for design effect?	Any sensitivity analysis?	# Subjects assessed for hypertension	# Men	# Women	# of missing subjects at base-line	# of missing subcts during follow-up	# of hypertensives





































































































































































































































































































































































[truncated: 12 more columns]

## Sheet: Legenda Bloco 1
	Incluído pela Glaube, mas não por mim																																													#DIV/0!			#DIV/0!
	Concordância																																													#DIV/0!			#DIV/0!
	Discutir com a Prof. Sandra																																													#DIV/0!			#DIV/0!
	Dado em Duplicata
	Bloco 1 = colunas de A até G da Planilha 1

## Sheet: Legenda Bloco 2
Item do STROBE	Cor da Seção
4
5
6a
7
8
9
10
12c/d/e
13a
14b
16a/c
17
22
	Bloco 2 = colunas de H até BJ da Planilha 1
